# Supplementary material for: Genome-Wide Analyses and Expression Profiling of PME/PMEI Gene Families Reveal Their Relevance to Chilling Stress Response and Grafted Healing Efficiency in Cucumber/Pumpkin-Grafted Plants
Source: Plants (Basel). 2025 Apr 25;14(9):1294. doi: 10.3390/plants14091294 (PMC12073293; doi:10.3390/plants14091294)
Supplement: Supplementary file 1 [file plants-14-01294-s001.zip › Supplementary Tables.xls]

## Sheet: Table S1
Table S1 Physicochemical property analysis of PME/PMEI gene families in cucumber and pumpkin.
Gene ID	Family Classification	Gene Name	Size/aa	MW 2/Da	Theoretical pI3	Instability Index	Aliphatic Index	GRAVY	Signal Peptides	Subcellular Localization
CmoCh01G002890.1	PME	CmoPME1	448	49409.7	5.72	43.14	83.55	-0.096	Other	chlo
CmoCh02G003990.1	PME	CmoPME2	643	71368.4	8.63	35.37	85.86	-0.156	Other	cysk
CmoCh02G015840.1	PME	CmoPME3	352	39058.9	8.37	32.12	64.03	-0.235	SP(Sec/SPI)	chlo
CmoCh04G008230.1	PME	CmoPME4	377	42029.2	9.37	26.58	76.6	-0.138	SP(Sec/SPI)	chlo
CmoCh05G009280.1	PME	CmoPME5	334	36893.8	5.56	30.03	81.11	-0.009	SP(Sec/SPI)	vacu
CmoCh05G010790.1	PME	CmoPME6	334	36957	9.16	28	75.33	-0.125	SP(Sec/SPI)	chlo
CmoCh05G010810.1	PME	CmoPME7	347	38455.7	9.41	32.4	79.25	-0.16	SP(Sec/SPI)	chlo
CmoCh06G015230.1	PME	CmoPME8	349	39085.3	8.53	34.21	71.75	-0.436	Other	cysk
CmoCh06G015270.1	PME	CmoPME9	199	22855.2	8.97	34.71	69.1	-0.493	Other	chlo; nucl
CmoCh10G007030.1	PME	CmoPME10	382	42026.1	9.06	35.8	80.42	-0.085	SP(Sec/SPI)	chlo
CmoCh10G008180.1	PME	CmoPME11	392	42835.5	8.07	29.62	74.18	-0.221	Other	extr
CmoCh11G006650.1	PME	CmoPME12	382	42424.9	9.55	31.19	81.73	-0.071	SP(Sec/SPI)	chlo
CmoCh12G004130.1	PME	CmoPME13	370	40838.3	8.72	49.06	80.16	-0.185	SP(Sec/SPI)	chlo; vacu
CmoCh12G006530.1	PME	CmoPME14	206	23046.1	5.08	31.06	86.99	0.077	Other	chlo
CmoCh13G009850.1	PME	CmoPME15	157	17461.4	9.51	29.4	107.32	0.524	Other	nucl
CmoCh13G009870.1	PME	CmoPME16	143	15943.4	8.38	16.29	92.66	0.248	SP(Sec/SPI)	chlo; extr
CmoCh13G009880.1	PME	CmoPME17	115	12495.2	5.15	47.23	75.57	0.255	SP(Sec/SPI)	extr
CmoCh14G002350.1	PME	CmoPME18	1259	139203	8.79	43.05	82.48	-0.259	Other	nucl
CmoCh14G016180.1	PME	CmoPME19	349	38618.6	8.91	28.79	72.15	-0.201	SP(Sec/SPI)	chlo
CmoCh15G002630.1	PME	CmoPME20	318	35647.4	6.7	38.97	69.62	-0.175	Other	cyto
CmoCh15G011810.1	PME	CmoPME21	307	34073.7	8.98	26.68	64.53	-0.271	Other	cyto
CmoCh16G005380.1	PME	CmoPME22	381	41579.8	5.62	34.13	76.8	-0.024	Other	extr
CmoCh17G001080.1	PME	CmoPME23	274	30714.8	9.33	28.77	72.52	-0.191	Other	cysk
CmoCh17G009920.1	PME	CmoPME24	385	42498.2	8.98	30.84	77.71	-0.262	SP(Sec/SPI)	E.R.
CmoCh19G007860.1	PME	CmoPME25	251	28647.5	8.24	29	72.99	-0.235	Other	nucl
CmoCh19G007880.1	PME	CmoPME26	256	29240.3	6.95	28.69	79.57	-0.146	Other	nucl
CmoCh19G007890.1	PME	CmoPME27	342	38484.4	6.7	33.34	72.98	-0.223	Other	cysk
CmoCh19G010380.1	PME	CmoPME28	417	46129.6	6.42	57.56	68.56	-0.386	Other	nucl
CmoCh19G010390.1	PME	CmoPME29	313	35675.7	8.46	46.67	81.63	-0.109	Other	nucl
CmoCh19G010490.1	PME	CmoPME30	450	50789.4	4.91	40.59	83.18	-0.143	SP(Sec/SPI)	extr
CmoCh20G001370.1	PME	CmoPME31	360	39102.7	7.6	34.14	82.42	-0.133	SP(Sec/SPI)	extr
CmoCh20G001410.1	PME	CmoPME32	360	39320.8	6.55	34.06	81.86	-0.176	SP(Sec/SPI)	extr
CmoCh20G001420.1	PME	CmoPME33	414	44376	5.25	34.77	74.3	-0.19	SP(Sec/SPI)	cyto; E.R.
CmoCh20G001440.1	PME	CmoPME34	360	39193.8	8.72	29.43	84.81	-0.079	SP(Sec/SPI)	extr
CmoCh20G001460.1	PME	CmoPME35	238	26247.6	5.74	29.43	70.5	-0.317	Other	mito; cysk
CmoCh20G001470.1	PME	CmoPME36	493	52404.3	5.92	35.39	78.05	-0.158	Other	chlo
CmoCh20G001490.1	PME	CmoPME37	360	39335.9	6.62	34.31	81.03	-0.187	SP(Sec/SPI)	extr
CmoCh20G010920.1	PME	CmoPME38	367	40153.5	6.46	27.82	79.43	-0.181	SP(Sec/SPI)	extr
CsaV3_1G009070.1	PME	CsaPME1	336	37795.8	6.99	29.09	77.41	-0.085	SP(Sec/SPI)	cyto
CsaV3_1G039880.1	PME	CsaPME2	386	42685	9.25	28.07	81.89	-0.041	SP(Sec/SPI)	chlo
CsaV3_1G041370.1	PME	CsaPME3	394	43286.4	8.72	30.84	75	-0.188	Other	extr; vacu; golg
CsaV3_2G007170.1	PME	CsaPME4	340	37750.6	5.07	30.84	77.41	-0.067	SP(Sec/SPI)	extr
CsaV3_2G011500.1	PME	CsaPME5	372	42656.9	9.57	34.19	78.55	-0.292	SP(Sec/SPI)	chlo
CsaV3_2G014800.1	PME	CsaPME6	305	33661.9	7.63	24.98	69.05	-0.326	Other	cyto
CsaV3_2G028840.1	PME	CsaPME7	327	35788.6	9.19	39.44	79.94	-0.031	SP(Sec/SPI)	vacu
CsaV3_3G015210.1	PME	CsaPME8	350	38826.9	9.13	28.04	72.74	-0.178	Other	chlo
CsaV3_3G026620.1	PME	CsaPME9	376	41789.6	5.93	40.01	92.29	-0.037	SP(Sec/SPI)	cyto
CsaV3_3G036380.1	PME	CsaPME10	409	45063.8	5.26	30.36	87.02	-0.03	Other	chlo
CsaV3_4G005340.1	PME	CsaPME11	377	42194.2	9.4	31.03	73.82	-0.176	SP(Sec/SPI)	chlo
CsaV3_4G007260.1	PME	CsaPME12	394	43454.7	5.5	29.6	75	-0.077	Other	extr
CsaV3_4G016070.1	PME	CsaPME13	220	24540.7	4.77	32.85	79.32	-0.013	Other	cyto
CsaV3_4G016080.1	PME	CsaPME14	94	10089.4	5.09	38.04	82.02	-0.12	Other	cyto
CsaV3_5G004220.1	PME	CsaPME15	338	37595.4	8.69	29.17	66.09	-0.189	SP(Sec/SPI)	chlo
CsaV3_5G012580.1	PME	CsaPME16	337	37979.2	6.65	37.42	81.87	-0.121	SP(Sec/SPI)	cyto
CsaV3_5G025660.1	PME	CsaPME17	310	34095.7	5.66	26.55	82.1	-0.005	Other	cyto
CsaV3_5G038240.1	PME	CsaPME18	318	35730.6	6.55	32.53	71.79	-0.168	Other	cyto
CsaV3_6G038740.1	PME	CsaPME19	368	40321.2	6.02	28.87	83.18	-0.04	SP(Sec/SPI)	extr
CsaV3_6G038750.1	PME	CsaPME20	373	41576	6.2	34.59	77.88	-0.317	Other	vacu
CsaV3_7G018350.1	PME	CsaPME21	359	40012.2	8.73	21.7	78.41	-0.29	SP(Sec/SPI)	extr
CsaV3_7G030240.1	PME	CsaPME22	383	42978.8	8.91	31.01	79.11	-0.306	SP(Sec/SPI)	E.R
CmoCh01G016880.1	proPME	CmoproPME1	560	61464.3	9.31	35.73	77.89	-0.213	Other	nucl
CmoCh02G006080.1	proPME	CmoproPME2	564	61387.8	8.78	35.23	83.39	-0.023	SP(Sec/SPI)	vacu
CmoCh02G009980.1	proPME	CmoproPME3	504	55624.5	9.42	31.63	75.1	-0.2	Other	chlo
CmoCh02G011450.1	proPME	CmoproPME4	592	64471.9	8.73	36.47	82.58	-0.12	Other	chlo
CmoCh04G003490.1	proPME	CmoproPME5	890	99179.1	9.22	41.8	81.38	-0.231	Other	extr
CmoCh04G015290.1	proPME	CmoproPME6	957	106199	5.86	52.25	69.01	-0.513	Other	chlo
CmoCh04G019910.1	proPME	CmoproPME7	604	67018.5	8.6	35.28	73.86	-0.404	Other	cyto
CmoCh04G022770.1	proPME	CmoproPME8	567	61548.1	8.56	30.21	84.43	-0.189	SP(Sec/SPI)	chlo
CmoCh06G000100.1	proPME	CmoproPME9	600	66049.1	8.73	37.45	74.32	-0.355	Other	E.R.
CmoCh06G001660.1	proPME	CmoproPME10	2335	262134	8.46	51.31	70.35	-0.578	Other	plas
CmoCh06G011750.1	proPME	CmoproPME11	490	54142.5	7.65	35.77	86.24	-0.142	SP(Sec/SPI)	extr
CmoCh06G011760.1	proPME	CmoproPME12	508	54420.6	9.04	26.31	81.24	-0.081	SP(Sec/SPI)	extr
CmoCh06G015130.1	proPME	CmoproPME13	561	62685.6	6.03	34.41	77.72	-0.334	SP(Sec/SPI)	cyto
CmoCh06G015150.1	proPME	CmoproPME14	561	62601.4	5.91	32.09	79.79	-0.321	SP(Sec/SPI)	cyto
CmoCh06G015160.1	proPME	CmoproPME15	545	60909.5	5.42	29.64	82.99	-0.272	SP(Sec/SPI)	vacu
CmoCh06G015170.1	proPME	CmoproPME16	535	59894.2	5.9	31.78	77.29	-0.383	Other	cysk
CmoCh06G015180.1	proPME	CmoproPME17	528	57883	5.72	27.49	79.07	-0.228	SP(Sec/SPI)	E.R.
CmoCh06G015190.1	proPME	CmoproPME18	563	62465.2	6.11	35.93	76.57	-0.367	SP(Sec/SPI)	E.R.
CmoCh06G015290.1	proPME	CmoproPME19	563	62340	6.24	32.23	79.33	-0.321	SP(Sec/SPI)	cyto
CmoCh06G015300.1	proPME	CmoproPME20	563	62425.4	6.23	31.64	81.6	-0.277	SP(Sec/SPI)	E.R.
CmoCh06G015320.1	proPME	CmoproPME21	563	62407.3	6.02	32.96	81.76	-0.258	SP(Sec/SPI)	E.R.
CmoCh06G015340.1	proPME	CmoproPME22	563	62845.6	7.03	27.45	77.09	-0.356	SP(Sec/SPI)	E.R.
CmoCh07G002900.1	proPME	CmoproPME23	545	59972.4	8.86	33.53	84.26	-0.242	Other	chlo
CmoCh08G004310.1	proPME	CmoproPME24	556	60948.7	8.82	30.45	78.47	-0.17	SP(Sec/SPI)	chlo
CmoCh08G004360.1	proPME	CmoproPME25	930	102856	4.96	27.78	82.29	-0.24	Other	chlo
CmoCh08G004370.1	proPME	CmoproPME26	542	60320.4	5.48	28.98	81.48	-0.268	Other	cyto
CmoCh08G012130.1	proPME	CmoproPME27	571	62727.4	6	28.69	77.53	-0.229	Other	E.R.
CmoCh10G012130.1	proPME	CmoproPME28	1368	153095	9.29	46	90.86	0.061	Other	plas
CmoCh11G012460.1	proPME	CmoproPME29	579	64375.4	9.47	28.35	82.54	-0.286	Other	cyto; E.R.
CmoCh13G005180.1	proPME	CmoproPME30	566	62736.3	9.11	28.16	84.06	-0.278	Other	nucl
CmoCh14G012480.1	proPME	CmoproPME31	576	63476	8.24	34.57	82.78	-0.214	Other	cyto
CmoCh14G012490.1	proPME	CmoproPME32	566	61766.7	8.69	34.75	82.92	-0.204	Other	plas
CmoCh14G016480.1	proPME	CmoproPME33	1282	143479	5	42.62	71.02	-0.58	Other	E.R.
CmoCh14G020280.1	proPME	CmoproPME34	509	54649	9.32	32.83	81.28	-0.091	SP(Sec/SPI)	vacu
CmoCh15G008920.1	proPME	CmoproPME35	568	62407.6	9.36	26.25	84.67	-0.199	SP(Sec/SPI)	extr
CmoCh15G010080.1	proPME	CmoproPME36	591	65729.5	9.09	32.59	71.15	-0.248	SP(Sec/SPI)	chlo
CmoCh15G010890.1	proPME	CmoproPME37	652	71164.6	8.32	46.09	83.5	-0.138	Other	plas
CmoCh16G000580.1	proPME	CmoproPME38	600	65398.1	9.24	39.42	84.87	-0.154	Other	nucl
CmoCh16G001980.1	proPME	CmoproPME39	232	25908.5	9.69	34.57	85.39	-0.251	Other	nucl
CmoCh16G009260.1	proPME	CmoproPME40	534	59534.3	10.12	40.37	77.47	-0.194	SP(Sec/SPI)	chlo
CmoCh17G003280.1	proPME	CmoproPME41	579	63892.8	6.95	28.11	82.56	-0.262	Other	cyto
CmoCh17G006310.1	proPME	CmoproPME42	581	63517	8.85	30.69	81.93	-0.304	Other	chlo
CmoCh17G010380.1	proPME	CmoproPME43	562	61246.8	7.5	30.52	76.09	-0.177	SP(Sec/SPI)	vacu
CmoCh17G010390.1	proPME	CmoproPME44	556	61275.4	8.84	31.38	81.42	-0.104	SP(Sec/SPI)	chlo
CmoCh18G009720.1	proPME	CmoproPME45	565	62134.2	6.27	37.04	81.12	-0.208	SP(Sec/SPI)	chlo
CmoCh18G013460.1	proPME	CmoproPME46	581	63794.7	9.26	40.09	86.3	-0.162	SP(Sec/SPI)	chlo
CmoCh20G010740.1	proPME	CmoproPME47	584	63957.8	6.78	42.09	69.67	-0.278	Other	chlo
CmoCh20G011470.1	proPME	CmoproPME48	553	60147.5	7.97	32.97	87.5	0.07	SP(Sec/SPI)	vacu
CsaV3_1G037280.1	proPME	CsaproPME1	567	62479.3	9.24	29.33	89.59	-0.178	Other	cyto_nucl
CsaV3_1G038620.1	proPME	CsaproPME2	543	61466.9	8.6	41.93	79.02	-0.273	SP(Sec/SPI)	vacu
CsaV3_1G038630.1	proPME	CsaproPME3	583	64529.2	9.3	31.11	80.51	-0.306	Other	E.R.
CsaV3_2G017610.1	proPME	CsaproPME4	554	60469.7	7.54	31.03	88.05	-0.015	SP(Sec/SPI)	chlo
CsaV3_2G018180.1	proPME	CsaproPME5	587	64293.2	6.34	40.73	75.3	-0.252	Other	mito
CsaV3_2G018190.1	proPME	CsaproPME6	529	58248.5	5.65	33.25	81.53	-0.18	SP(Sec/SPI)	extr
CsaV3_3G000050.1	proPME	CsaproPME7	576	63574.4	6.46	32.41	87.57	-0.073	Other	chlo; nucl
CsaV3_3G005650.1	proPME	CsaproPME8	529	59129	9.99	40.53	80.93	-0.166	SP(Sec/SPI)	chlo
CsaV3_3G009850.1	proPME	CsaproPME9	490	54434.9	9.43	35.3	82.45	-0.226	SP(Sec/SPI)	extr
CsaV3_3G009870.1	proPME	CsaproPME10	509	55139.5	9.01	34.67	76.29	-0.158	SP(Sec/SPI)	vacu
CsaV3_3G014870.1	proPME	CsaproPME11	570	62447.3	7.48	28.04	79.61	-0.228	SP(Sec/SPI)	chlo
CsaV3_3G016190.1	proPME	CsaproPME12	571	63416.9	8.59	33.65	75.5	-0.24	Other	nucl
CsaV3_3G019940.1	proPME	CsaproPME13	605	66393.1	9.11	44.56	83.36	-0.219	Other	nucl
CsaV3_3G031020.1	proPME	CsaproPME14	576	63495.7	7.07	36.68	79.7	-0.274	Other	nucl
CsaV3_3G031040.1	proPME	CsaproPME15	561	61862.9	8.86	32.77	82.23	-0.306	Other	plas
CsaV3_3G047910.1	proPME	CsaproPME16	565	62538.9	8.93	37.35	81.84	-0.153	SP(Sec/SPI)	vacu
CsaV3_5G000510.1	proPME	CsaproPME17	604	65770.5	8.7	41.87	82.4	-0.151	Other	chlo
CsaV3_5G004960.1	proPME	CsaproPME18	520	57601.7	9.46	25.11	76.71	-0.252	SP(Sec/SPI)	chlo
CsaV3_5G017590.1	proPME	CsaproPME19	566	61730.6	8.9	29.75	85.28	-0.201	SP(Sec/SPI)	extr
CsaV3_5G018590.1	proPME	CsaproPME20	567	62063.6	8.97	31.22	85.86	-0.216	SP(Sec/SPI)	extr
CsaV3_5G028290.1	proPME	CsaproPME21	539	59717.5	5.65	36.42	76.55	-0.161	SP(Sec/SPI)	vacu
CsaV3_5G035040.1	proPME	CsaproPME22	565	62232.4	6.94	36.93	81.77	-0.207	SP(Sec/SPI)	chlo
CsaV3_5G037170.1	proPME	CsaproPME23	594	65836.3	8.8	35.72	73.23	-0.338	Other	cyto
CsaV3_6G023840.1	proPME	CsaproPME24	576	63483.2	6.9	27.77	79.15	-0.303	Other	E.R.
CsaV3_6G049200.1	proPME	CsaproPME25	555	61297	8.41	35.81	86.07	-0.281	Other	vacu
CsaV3_7G026200.1	proPME	CsaproPME26	581	63907.1	5.76	28.54	88.12	-0.23	SP(Sec/SPI)	chlo
CsaV3_7G026220.1	proPME	CsaproPME27	575	63618	6.58	35.84	86.87	-0.264	SP(Sec/SPI)	chlo; vacu
CsaV3_7G029580.1	proPME	CsaproPME28	561	61918.3	8.89	28.08	83.46	-0.067	Other	chlo
CsaV3_7G029590.1	proPME	CsaproPME29	560	61272.8	8.45	31.26	76.34	-0.199	SP(Sec/SPI)	vacu
CsaV3_7G033930.1	proPME	CsaproPME30	595	65030.6	8.46	28.73	79.53	-0.306	Other	E.R.
CmoCh00G000070.1	PMEI	CmoPMEI1	157	16662.8	4.97	36.58	82.8	-0.21	Other	pero
CmoCh01G002930.1	PMEI	CmoPMEI2	276	29307.4	4.11	87.33	74.93	-0.265	SP(Sec/SPI)	chlo; vacu
CmoCh01G008870.1	PMEI	CmoPMEI3	176	18758.3	4.92	30.29	92.67	0.043	SP(Sec/SPI)	E.R.
CmoCh01G008890.1	PMEI	CmoPMEI4	179	19040.6	4.84	25.65	90.56	-0.017	SP(Sec/SPI)	vacu
CmoCh01G008900.1	PMEI	CmoPMEI5	141	15082.9	4.77	24.17	83.9	-0.387	Other	mito
CmoCh02G015680.1	PMEI	CmoPMEI6	194	21152.4	9.9	44.97	103.61	-0.002	SP(Sec/SPI)	chlo
CmoCh02G016270.1	PMEI	CmoPMEI7	171	18510.2	4.92	39.92	91.87	0.068	SP(Sec/SPI)	chlo
CmoCh04G003470.1	PMEI	CmoPMEI8	195	21688.8	9.91	33.83	89.08	-0.14	SP(Sec/SPI)	chlo
CmoCh04G022150.1	PMEI	CmoPMEI9	211	22916.8	5.28	40.53	84.22	-0.09	SP(Sec/SPI)	chlo
CmoCh06G015250.1	PMEI	CmoPMEI10	213	23288.4	4.78	34.03	86.62	-0.158	SP(Sec/SPI)	E.R.
CmoCh06G015330.1	PMEI	CmoPMEI11	305	33146.6	4.96	34.25	88.62	-0.271	SP(Sec/SPI)	E.R.
CmoCh07G008200.1	PMEI	CmoPMEI12	186	20268.4	8.78	37.91	89.35	0.061	SP(Sec/SPI)	chlo
CmoCh08G004170.1	PMEI	CmoPMEI13	197	21682.9	9.88	40.12	94.11	-0.061	SP(Sec/SPI)	chlo; extr
CmoCh08G009360.1	PMEI	CmoPMEI14	186	20995	8.77	56.42	93.33	-0.149	SP(Sec/SPI)	extr
CmoCh08G009370.1	PMEI	CmoPMEI15	173	19387.2	5.68	31.89	94.57	-0.193	SP(Sec/SPI)	cyto
CmoCh10G008170.1	PMEI	CmoPMEI16	201	21725.7	8.7	44.25	97.11	-0.161	SP(Sec/SPI)	extr
CmoCh11G001800.1	PMEI	CmoPMEI17	186	20778.1	8.99	57.04	89.09	-0.132	SP(Sec/SPI)	extr
CmoCh11G012440.1	PMEI	CmoPMEI18	182	19833.4	4.41	39.72	97.53	0.12	SP(Sec/SPI)	extr
CmoCh11G012700.1	PMEI	CmoPMEI19	157	16598.7	4.97	36.58	85.92	-0.187	Other	pero
CmoCh11G012710.1	PMEI	CmoPMEI20	157	16614.7	4.97	36.58	85.29	-0.204	Other	pero
CmoCh13G011720.1	PMEI	CmoPMEI21	241	26196.9	5.18	44.41	98.76	-0.136	Other	cyto
CmoCh14G009410.1	PMEI	CmoPMEI22	622	68231	5.41	38.9	78.63	-0.255	Other	nucl
CmoCh14G009600.1	PMEI	CmoPMEI23	231	24880.5	4.67	47.17	103.42	0.096	SP(Sec/SPI)	chlo
CmoCh14G019900.1	PMEI	CmoPMEI24	189	20950	7.56	44.04	89.89	-0.204	SP(Sec/SPI)	chlo
CmoCh15G010150.1	PMEI	CmoPMEI25	208	22699.8	5.77	34.7	84.47	-0.063	SP(Sec/SPI)	chlo
CmoCh15G012160.1	PMEI	CmoPMEI26	263	29065.5	9.78	48.67	92.09	0.002	Other	chlo
CmoCh16G001930.1	PMEI	CmoPMEI27	216	23728.2	9.14	37.53	88.1	-0.088	Other	chlo
CmoCh16G001940.1	PMEI	CmoPMEI28	203	22007.5	9.86	45	92.27	-0.074	SP(Sec/SPI)	chlo
CmoCh16G001950.1	PMEI	CmoPMEI29	194	20897.1	8.91	42.98	105.1	0.17	SP(Sec/SPI)	chlo
CmoCh16G010990.1	PMEI	CmoPMEI30	188	20184	4.58	26.85	95.53	0.116	SP(Sec/SPI)	vacu
CmoCh17G000670.1	PMEI	CmoPMEI31	152	17487.4	9.67	43.38	85.33	-0.399	Other	chlo
CmoCh17G012360.1	PMEI	CmoPMEI32	986	111135	8.11	40.4	98.28	-0.181	Other	chlo
CmoCh17G012370.1	PMEI	CmoPMEI33	160	17111.5	6.81	19.65	94.56	-0.064	Other	pero
CmoCh17G012380.1	PMEI	CmoPMEI34	176	18318.7	4.54	28.42	92.73	0.073	SP(Sec/SPI)	extr
CmoCh17G012390.1	PMEI	CmoPMEI35	138	14750.8	4.72	43.01	103.41	0.001	Other	pero
CmoCh17G012400.1	PMEI	CmoPMEI36	348	36561.5	5.57	30.07	95.63	0.067	SP(Sec/SPI)	E.R.
CsaV3_1G002510.1	PMEI	CsaPMEI1	159	18137	9.18	36.46	85.28	-0.508	Other	chlo; cyto
CsaV3_1G005300.1	PMEI	CsaPMEI2	301	33043.7	5.81	53.19	90.1	-0.09	Other	cyto
CsaV3_1G038650.1	PMEI	CsaPMEI3	188	20218.7	4.05	41.02	89.26	0.048	SP(Sec/SPI)	extr
CsaV3_1G041360.1	PMEI	CsaPMEI4	238	25920.7	7.65	31.6	95.88	-0.003	Other	chlo
CsaV3_2G000020.1	PMEI	CsaPMEI5	179	18907.6	7.46	27.32	94.86	0.046	SP(Sec/SPI)	chlo
CsaV3_2G007240.1	PMEI	CsaPMEI6	673	75312.6	8.8	36.28	86.84	-0.172	Other	plas
CsaV3_2G024840.1	PMEI	CsaPMEI7	178	19464.5	6.7	42.98	99.78	0.085	SP(Sec/SPI)	chlo
CsaV3_3G003090.1	PMEI	CsaPMEI8	147	15895.9	4.84	49.66	89.52	-0.195	Other	chlo
CsaV3_3G010420.1	PMEI	CsaPMEI9	185	20641.6	5.31	43.75	96.05	-0.072	SP(Sec/SPI)	chlo; extr
CsaV3_3G016210.1	PMEI	CsaPMEI10	292	31524.3	9.26	37.92	92.57	0.135	Other	chlo
CsaV3_3G016220.1	PMEI	CsaPMEI11	203	22470	9.69	50.64	90.34	-0.131	SP(Sec/SPI)	chlo
CsaV3_3G016230.1	PMEI	CsaPMEI12	197	21497.7	9.62	23.12	92.59	-0.066	SP(Sec/SPI)	chlo
CsaV3_3G049590.1	PMEI	CsaPMEI13	182	20062.9	5.08	45.28	82.53	-0.328	SP(Sec/SPI)	chlo; extr
CsaV3_4G000950.1	PMEI	CsaPMEI14	181	19719.6	4.47	37.22	96.57	0.069	SP(Sec/SPI)	extr; vacu
CsaV3_4G001290.1	PMEI	CsaPMEI15	280	29346.6	4.06	62.57	88.89	-0.017	SP(Sec/SPI)	chlo
CsaV3_4G033390.1	PMEI	CsaPMEI16	173	18411.3	8.5	45.29	99.83	0.142	SP(Sec/SPI)	extr
CsaV3_4G038000.1	PMEI	CsaPMEI17	166	17475.9	5.71	22.58	99.94	0.072	SP(Sec/SPI)	chlo; extr
CsaV3_5G003880.1	PMEI	CsaPMEI18	194	20999.1	9.51	40.73	98.14	-0.015	SP(Sec/SPI)	chlo
CsaV3_5G003890.1	PMEI	CsaPMEI19	215	23322.8	9.6	44.36	101.21	-0.009	SP(Sec/SPI)	chlo; mito
CsaV3_5G028280.1	PMEI	CsaPMEI20	208	22953.9	5.2	38.35	77.02	-0.273	SP(Sec/SPI)	chlo; extr
CsaV3_5G031330.1	PMEI	CsaPMEI21	160	17210.9	6.4	36.2	104.31	0.171	SP(Sec/SPI)	extr
CsaV3_6G006700.1	PMEI	CsaPMEI22	351	39703.6	8.67	49.16	82.25	-0.297	SP(Sec/SPI)	extr
CsaV3_6G006710.1	PMEI	CsaPMEI23	300	33219.7	9.22	29.81	93.3	-0.052	Other	chlo
CsaV3_6G020170.1	PMEI	CsaPMEI24	289	31564.7	7.5	25.32	84.43	-0.2	SP(Sec/SPI)	extr
CsaV3_6G021230.1	PMEI	CsaPMEI25	233	25380.2	8.56	22.94	103.82	0.021	SP(Sec/SPI)	extr; golg
CsaV3_6G022330.1	PMEI	CsaPMEI26	467	50462.6	4.77	28.54	100.51	0.075	SP(Sec/SPI)	extr
CsaV3_6G022340.1	PMEI	CsaPMEI27	157	17023.5	7.64	39.83	82.68	-0.223	Other	chlo
CsaV3_6G023780.1	PMEI	CsaPMEI28	172	18219.6	5.27	23.8	96.45	-0.026	SP(Sec/SPI)	chlo; extr
CsaV3_6G026320.1	PMEI	CsaPMEI29	196	20644.6	8.46	28.37	93.11	0.008	SP(Sec/SPI)	chlo; extr
CsaV3_6G026340.1	PMEI	CsaPMEI30	166	17482	6.18	23.94	99.94	0.081	SP(Sec/SPI)	chlo
CsaV3_6G027350.1	PMEI	CsaPMEI31	166	17482	6.18	23.94	99.94	0.081	SP(Sec/SPI)	chlo
CsaV3_6G041710.1	PMEI	CsaPMEI32	189	20406.5	8.94	41.31	87.94	0.06	SP(Sec/SPI)	extr
CsaV3_7G029270.1	PMEI	CsaPMEI33	248	26773.2	10.02	52.82	101.57	0.039	SP(Sec/SPI)	mito; vacu

## Sheet: Table S2
Table S2 Additional environmental factors during graft healing period.
Days after Grafting	Photoperiod	Relative Humidity	Day-Night Temperature	Ventilation Method
	h	%	℃
1-3d	12/12	90	24/18	/
4-6d		80		20min in morning and evening
7-9d		70		20min in morning, afternoon and evening

## Sheet: Table S3
Table S3 The primer sequences used in qRT-PCR.
Genes	Primer	Primer sequence(5, − 3,)
Csa-Actin	qF	CCAGAATCCAGCACGATACCAG
	qR	GAGGCTCCACTCAACCCAAAG
Cmo-Actin	qF	AGCCATCTCTCATCGGTAT
	qR	CATGGTTGAACCACCACTG
CmoPME17 (CmoCh13G009880)	qF	GGCACCGAATAACAGTGACTC
	qR	GAATGTGGCTGAATCCGAAGT
CmoproPME39 (CmoCh16G001980)	qF	GTCTTCTACCGTTGTGCCTTTC
	qR	CGATACCTCCATTGAATTGCTTGT
CmoPMEI27 (CmoCh16G001930)	qF	GAAGGACTTCCAATGGCACAT
	qR	TCAGCGTACTTGTTAATCAGAGAC
CsaPME15 (CsaV3_5G004220)	qF	CAGTTCCCGATTACAATACCGTTA
	qR	ACTCAATCACCGTCGTCTCT
CsaproPME10 (CsaV3_3G009870)	qF	GGATTCATCGCCAGAGACATAAC
	qR	AGCCACAACGGTAGAAGACT
CsaPMEI19 (CsaV3_5G003890)	qF	CCTCCTCCTCCTCCTCATAATC
	qR	CGAGAGTGAATTGTAGCAGAGAC
